# Supplementary material for: Columbia Open Health Data, clinical concept prevalence and co-occurrence from electronic health records
Source: Sci Data. 2018 Nov 27;5:180273. doi: 10.1038/sdata.2018.273 (PMC6257042; doi:10.1038/sdata.2018.273)
Supplement: Supplementary file 1 [file sdata2018273-isa1.zip]

Archive with 3 entries (3 files):
- i_Investigation.txt
- s_Weng341a_study.txt
- a_Weng341a_assay.txt
