# Supplementary material for: Columbia Open Health Data, clinical concept prevalence and co-occurrence from electronic health records
Source: Sci Data. 2018 Nov 27;5:180273. doi: 10.1038/sdata.2018.273 (PMC6257042; doi:10.1038/sdata.2018.273)
Supplement: Supplementary file 1 [file sdata2018273-isa1.zip › i_Investigation.txt]

# Investigation File generated for Scientific Data with Investigation File Authoring Tool version 0.1.0 on 30/10/2018 - This metadata file is CC0
ONTOLOGY SOURCE REFERENCE
Term Source Name	NCIT	NCBITaxon	ERO	EFO	NIFCELL	OBI	VO
Term Source File	http://data.bioontology.org/ontologies/NCIT	http://data.bioontology.org/ontologies/NCBITAXON	http://data.bioontology.org/ontologies/ERO	http://data.bioontology.org/ontologies/EFO	http://data.bioontology.org/ontologies/NIFCELL	http://data.bioontology.org/ontologies/OBI	http://data.bioontology.org/ontologies/VO
Term Source Version	17.06d	2016AB	2013-08-02		v.1.10 - July 17, 2013	2014-08-18	Vision Release; 1.0.788
Term Source Description	National Cancer Institute Thesaurus	National Center for Biotechnology Information (NCBI) Organismal Classification	Eagle-I Research Resource Ontology	Experimental Factor Ontology	Neuroscience Information Framework (NIF) Cell Ontology	Ontology for Biomedical Investigations	Vaccine Ontology
INVESTIGATION
Investigation Identifier
Investigation Title
Investigation Description
Investigation Submission Date
Investigation Public Release Date
INVESTIGATION PUBLICATIONS
Investigation PubMed ID
Investigation Publication DOI
Investigation Publication Author List
Investigation Publication Title
Investigation Publication Status
Investigation Publication Status Term Accession Number
Investigation Publication Status Term Source REF
INVESTIGATION CONTACTS
Investigation Person Last Name
Investigation Person Mid Initials
Investigation Person First Name
Investigation Person Address
Investigation Person Phone
Investigation Person Fax
Investigation Person Email
Investigation Person Affiliation
Investigation Person Roles
Investigation Person Roles Term Accession Number
Investigation Person Roles Term Source REF
STUDY
Study Identifier	10.1038/sdata.2018.273
Study Title	Columbia Open Health Data, clinical concept prevalence and co-occurrence from electronic health records
Study Submission Date	09/07/2018
Study Public Release Date	27/11/2018
Study Description	http://www.nature.com/articles/sdata2018273#abstract
Study File Name	s_Weng341a_study.txt
Comment[Subject Keywords]	/;//;//
Comment[Manuscript Licence]	CC BY-4.0
Comment[Experimental Metadata Licence]	CC0
Comment[Supplementary Information File Name]	
Comment[Supplementary Information File Type]	x-zip-compressed
Comment[Supplementary Information File URL]	http://www.nature.com/articles/sdata2018273#supplementary-information
Comment[Data Repository]	figshare
Comment[Data Record Accession]	doi:10.6084/m9.figshare.c.4151252
Comment[Data Record URI]	https://doi.org/10.6084/m9.figshare.c.4151252
STUDY DESIGN DESCRIPTORS
Study Design Type	source-based data analysis objective	data refinement and optimization objective	clinical history design
Study Design Type Term Accession Number	ERO:0100121	ERO:0100011	http://www.ebi.ac.uk/efo/EFO_0001780
Study Design Type Term Source REF	ERO	ERO	EFO
STUDY PUBLICATIONS
Study PubMed ID	""
Study Publication DOI	""
Study Publication Author List	""
Study Publication Title	""
Study Publication Status	in preparation
Study Publication Status Term Accession Number	
Study Publication Status Term Source REF	
STUDY FACTORS
Study Factor Name	time scale	concept pairing
Study Factor Type	temporal_interval	Concept Scheme
Study Factor Type Term Accession Number	http://www.ifomis.org/bfo/1.1/span#TemporalInterval	http://www.w3.org/2004/02/skos/core#ConceptScheme
Study Factor Type Term Source REF	NIFCELL	NIFCELL
STUDY ASSAYS
Study Assay Measurement Type	electronic health record data
Study Assay Measurement Type Term Accession Number	ERO:0001177
Study Assay Measurement Type Term Source REF	ERO
Study Assay Technology Type	digital curation
Study Assay Technology Type Term Accession Number	OBI:0302914
Study Assay Technology Type Term Source REF	OBI
Study Assay Technology Platform	""
Study Assay File Name	a_Weng341a_assay.txt
STUDY PROTOCOLS
Study Protocol Name	Data source	EHR prevalence and co-occurrence analyses	Data Records	Concept association analyses
Study Protocol Type	data collection from online resource	data transformation	data transformation	data transformation
Study Protocol Type Term Accession Number	OBCS:0000171	OBI:0200000	OBI:0200000	OBI:0200000
Study Protocol Type Term Source REF	VO	ERO	ERO	ERO
Study Protocol Description				
Study Protocol URI	""	""	""	""
Study Protocol Version				
Study Protocol Parameters Name	""	""	""	""
Study Protocol Parameters Name Term Accession Number	""	""	""	""
Study Protocol Parameters Name Term Source REF	""	""	""	""
Study Protocol Components Name	""	""	""	""
Study Protocol Components Type	""	""	""	""
Study Protocol Components Type Term Accession Number	""	""	""	""
Study Protocol Components Type Term Source REF	""	""	""	""
STUDY CONTACTS
Study Person Last Name	Ta	Dumontier	Hripcsak	Tatonetti	Weng
Study Person First Name	Casey N.	Michel	George	Nicholas P.	Chunhua
Study Person Mid Initials					
Study Person Email	""	""	""	npt2105@cumc.columbia.edu	chunhua@columbia.edu
Study Person Phone					
Study Person Fax					
Study Person Address					
Study Person Affiliation	Department of Biomedical Informatics, Columbia University, NY, USA	Institute of Data Science, Maastricht University, Maastricht, The Netherlands	Department of Biomedical Informatics, Columbia University, NY, USA	Department of Biomedical Informatics, Columbia University, NY, USA	Department of Biomedical Informatics, Columbia University, NY, USA
Study Person Roles					
Study Person Roles Term Accession Number					
Study Person Roles Term Source REF					
Comment[Study Person ORCID]		0000-0003-4727-9435			
Comment[Funder]					
Comment[FundRef ID]					
Comment[Funder Term Source REF]					
Comment[Grant Identifier]					
