# Supplementary material for: Columbia Open Health Data, clinical concept prevalence and co-occurrence from electronic health records
Source: Sci Data. 2018 Nov 27;5:180273. doi: 10.1038/sdata.2018.273 (PMC6257042; doi:10.1038/sdata.2018.273)
Supplement: Supplementary file 1 [file sdata2018273-isa1.zip › s_Weng341a_study.txt]

Source Name	Material Type	Term Source REF	Term Accession Number	Characteristics[organism]	Term Source REF	Term Accession Number	Protocol REF	Sample Name	Factor Value[time scale]	Factor Value[concept pairing]
The Observational Health Data Sciences and Informatics database of Columbia University Irving Medical Center	Electronic Health Record	NCIT	NCIT:C142529	Homo sapiens	NCBITaxon	NCBITaxon:9606	Data source	EHR data	1985/2018; 2013/2017	single; paired
