# Supplementary material for: Columbia Open Health Data, clinical concept prevalence and co-occurrence from electronic health records
Source: Sci Data. 2018 Nov 27;5:180273. doi: 10.1038/sdata.2018.273 (PMC6257042; doi:10.1038/sdata.2018.273)
Supplement: Supplementary file 1 [file sdata2018273-isa1.zip › a_Weng341a_assay.txt]

Sample Name	Protocol REF	Assay Name	Raw Data File	Comment[Data Repository]	Comment[Data Record Accession]	Comment[Data Record URI]	Protocol REF	Derived Data File	Comment[Data Repository]	Comment[Data Record Accession]	Comment[Data Record URI]	Factor Value[time scale]	Factor Value[concept pairing]
EHR data	EHR prevalence and co-occurrence analyses	lifetime data	lifetime_single_concepts.txt	figshare	doi:10.6084/m9.figshare.c.4151252	https://doi.org/10.6084/m9.figshare.c.4151252	Concept association analyses	lifetime_single_concept_deviations.txt	figshare	doi:10.6084/m9.figshare.c.4151252	https://doi.org/10.6084/m9.figshare.c.4151252	1985/2018	single
EHR data	EHR prevalence and co-occurrence analyses	lifetime data	lifetime_paired_concepts.txt	figshare	doi:10.6084/m9.figshare.c.4151252	https://doi.org/10.6084/m9.figshare.c.4151252	Concept association analyses	lifetime_paired_concept_deviations.txt	figshare	doi:10.6084/m9.figshare.c.4151252	https://doi.org/10.6084/m9.figshare.c.4151252	1985/2018	paired
EHR data	EHR prevalence and co-occurrence analyses	5 year data	5year_single_concepts.txt	figshare	doi:10.6084/m9.figshare.c.4151252	https://doi.org/10.6084/m9.figshare.c.4151252	Concept association analyses	5year_single_concept_deviations.txt	figshare	doi:10.6084/m9.figshare.c.4151252	https://doi.org/10.6084/m9.figshare.c.4151252	2013/2017	single
EHR data	EHR prevalence and co-occurrence analyses	5 year data	5year_paired_concepts.txt	figshare	doi:10.6084/m9.figshare.c.4151252	https://doi.org/10.6084/m9.figshare.c.4151252	Concept association analyses	5year_paired_concept_deviations.txt	figshare	doi:10.6084/m9.figshare.c.4151252	https://doi.org/10.6084/m9.figshare.c.4151252	2013/2017	paired
EHR data	Data Records	concepts definitions	concepts.txt	figshare	doi:10.6084/m9.figshare.c.4151252	https://doi.org/10.6084/m9.figshare.c.4151252						1985/2018	single; paired
